# Supplementary material for: Pleiotropic actions of phenothiazine drugs are detrimental to Gram-negative bacterial persister cells
Source: Commun Biol. 2022 Mar 9;5:217. doi: 10.1038/s42003-022-03172-8 (PMC8907348; doi:10.1038/s42003-022-03172-8)
Supplement: Supplementary file 4 — Supplementary Dataset 1 [file 42003_2022_3172_MOESM4_ESM.xlsx]

## Sheet: Supplementary Data 1
Supplementary Data 1: Bacterial strains and plasmids used in this study.
Bacterial Strains	Source
Escherichia coli K-12 MG1655 Wild Type	Gift fromDr. Mark P. Brynildsen
Escherichia coli K-12 BW25113 Wild Type	Keio collection, Cat# OEC4988
Escherichia coli K-12 MG1655 ΔrecA	This study
Escherichia coli K-12 MG1655 ΔatpA	This study
Escherichia coli K-12 MG1655 ΔatpD	This study
Escherichia coli K-12 MG1655 ΔsdhA	This study
Escherichia coli K-12 MG1655 ΔsdhB	This study
Escherichia coli K-12 MG1655 ΔsdhC	This study
Escherichia coli K-12 MG1655 ΔsdhD	This study
Escherichia coli K-12 MG1655 ΔcydX	This study
Escherichia coli K-12 MG1655 ΔnuoJ	This study
Escherichia coli K-12 MG1655 ΔnuoF	This study
Escherichia coli K-12 BW25113 ΔcydX	Keio collection, Cat# OEC4988
Escherichia coli K-12 BW25113 ΔsdhB	Keio collection, Cat# OEC4988
Escherichia coli K-12 BW25113 ΔsdhA	Keio collection, Cat# OEC4988
Escherichia coli K-12 BW25113 ΔsdhD	Keio collection, Cat# OEC4988
Escherichia coli K-12 BW25113 ΔnuoF	Keio collection, Cat# OEC4988
Escherichia coli K-12 BW25113 ΔnuoJ	Keio collection, Cat# OEC4988
Escherichia coli K-12 BW25113 ΔsdhC	Keio collection, Cat# OEC4988
Escherichia coli K-12 BW25113 ΔnuoN	Keio collection, Cat# OEC4988
Escherichia coli K-12 BW25113 ΔnuoM	Keio collection, Cat# OEC4988
Escherichia coli K-12 BW25113 ΔnuoA	Keio collection, Cat# OEC4988
Escherichia coli K-12 BW25113 ΔnuoK	Keio collection, Cat# OEC4988
Escherichia coli K-12 BW25113 ΔnapH	Keio collection, Cat# OEC4988
Escherichia coli K-12 BW25113 ΔglpD	Keio collection, Cat# OEC4988
Escherichia coli K-12 BW25113 ΔglpB	Keio collection, Cat# OEC4988
Escherichia coli K-12 BW25113 ΔnuoH	Keio collection, Cat# OEC4988
Escherichia coli K-12 BW25113 ΔnarV	Keio collection, Cat# OEC4988
Escherichia coli K-12 BW25113 ΔnuoC	Keio collection, Cat# OEC4988
Escherichia coli K-12 BW25113 ΔnuoB	Keio collection, Cat# OEC4988
Escherichia coli K-12 BW25113 ΔemrD	Keio collection, Cat# OEC4988
Escherichia coli K-12 BW25113 ΔnarY	Keio collection, Cat# OEC4988
Escherichia coli K-12 BW25113 ΔnapB	Keio collection, Cat# OEC4988
Escherichia coli K-12 BW25113 ΔnuoL	Keio collection, Cat# OEC4988
Escherichia coli K-12 BW25113 ΔatpH	Keio collection, Cat# OEC4988
Escherichia coli K-12 BW25113 ΔnuoI	Keio collection, Cat# OEC4988
Escherichia coli K-12 BW25113 ΔuhpC	Keio collection, Cat# OEC4988
Escherichia coli K-12 BW25113 ΔcyoD	Keio collection, Cat# OEC4988
Escherichia coli K-12 BW25113 ΔmacA	Keio collection, Cat# OEC4988
Escherichia coli K-12 BW25113 ΔmdtJ	Keio collection, Cat# OEC4988
Escherichia coli K-12 BW25113 ΔaaeB	Keio collection, Cat# OEC4988
Escherichia coli K-12 BW25113 ΔemrB	Keio collection, Cat# OEC4988
Escherichia coli K-12 BW25113 ΔfdnI	Keio collection, Cat# OEC4988
Escherichia coli K-12 BW25113 ΔnarZ	Keio collection, Cat# OEC4988
Escherichia coli K-12 BW25113 ΔemrY	Keio collection, Cat# OEC4988
Escherichia coli K-12 BW25113 ΔacrF	Keio collection, Cat# OEC4988
Escherichia coli K-12 BW25113 Δdld	Keio collection, Cat# OEC4988
Escherichia coli K-12 BW25113 ΔnapG	Keio collection, Cat# OEC4988
Escherichia coli K-12 BW25113 ΔnuoE	Keio collection, Cat# OEC4988
Escherichia coli K-12 BW25113 ΔaaeA	Keio collection, Cat# OEC4988
Escherichia coli K-12 BW25113 ΔymgF	Keio collection, Cat# OEC4988
Escherichia coli K-12 BW25113 ΔsatP	Keio collection, Cat# OEC4988
Escherichia coli K-12 BW25113 ΔatpC	Keio collection, Cat# OEC4988
Escherichia coli K-12 BW25113 ΔglpC	Keio collection, Cat# OEC4988
Escherichia coli K-12 BW25113 Δbcr	Keio collection, Cat# OEC4988
Escherichia coli K-12 BW25113 ΔdmsB	Keio collection, Cat# OEC4988
Escherichia coli K-12 BW25113 ΔacrZ	Keio collection, Cat# OEC4988
Escherichia coli K-12 BW25113 ΔcyoA	Keio collection, Cat# OEC4988
Escherichia coli K-12 BW25113 ΔglpA	Keio collection, Cat# OEC4988
Escherichia coli K-12 BW25113 ΔemrA	Keio collection, Cat# OEC4988
Escherichia coli K-12 BW25113 ΔmacB	Keio collection, Cat# OEC4988
Escherichia coli K-12 BW25113 Δndh	Keio collection, Cat# OEC4988
Escherichia coli K-12 BW25113 ΔmdtB	Keio collection, Cat# OEC4988
Escherichia coli K-12 BW25113 ΔmdtE	Keio collection, Cat# OEC4988
Escherichia coli K-12 BW25113 ΔmdtF	Keio collection, Cat# OEC4988
Escherichia coli K-12 BW25113 ΔemrE	Keio collection, Cat# OEC4988
Escherichia coli K-12 BW25113 ΔmatP	Keio collection, Cat# OEC4988
Escherichia coli K-12 BW25113 ΔnapA	Keio collection, Cat# OEC4988
Escherichia coli K-12 BW25113 ΔtorC	Keio collection, Cat# OEC4988
Escherichia coli K-12 BW25113 ΔhyaA	Keio collection, Cat# OEC4988
Escherichia coli K-12 BW25113 ΔmdtA	Keio collection, Cat# OEC4988
Escherichia coli K-12 BW25113 ΔfdnH	Keio collection, Cat# OEC4988
Escherichia coli K-12 BW25113 ΔcyoB	Keio collection, Cat# OEC4988
Escherichia coli K-12 BW25113 ΔhybB	Keio collection, Cat# OEC4988
Escherichia coli K-12 BW25113 ΔfdoH	Keio collection, Cat# OEC4988
Escherichia coli K-12 BW25113 ΔfrdA	Keio collection, Cat# OEC4988
Escherichia coli K-12 BW25113 ΔhybC	Keio collection, Cat# OEC4988
Escherichia coli K-12 BW25113 ΔhybA	Keio collection, Cat# OEC4988
Escherichia coli K-12 BW25113 ΔacrD	Keio collection, Cat# OEC4988
Escherichia coli K-12 BW25113 ΔmdtK	Keio collection, Cat# OEC4988
Escherichia coli K-12 BW25113 ΔatpI	Keio collection, Cat# OEC4988
Escherichia coli K-12 BW25113 ΔmdtG	Keio collection, Cat# OEC4988
Escherichia coli K-12 BW25113 ΔmdtC	Keio collection, Cat# OEC4988
Escherichia coli K-12 BW25113 ΔtorA	Keio collection, Cat# OEC4988
Escherichia coli K-12 BW25113 ΔfrdC	Keio collection, Cat# OEC4988
Escherichia coli K-12 BW25113 ΔlacY	Keio collection, Cat# OEC4988
Escherichia coli K-12 BW25113 ΔnarH	Keio collection, Cat# OEC4988
Escherichia coli K-12 BW25113 Δccp	Keio collection, Cat# OEC4988
Escherichia coli K-12 BW25113 ΔatpB	Keio collection, Cat# OEC4988
Escherichia coli K-12 BW25113 ΔdmsA	Keio collection, Cat# OEC4988
Escherichia coli K-12 BW25113 ΔnrfC	Keio collection, Cat# OEC4988
Escherichia coli K-12 BW25113 ΔfdnG	Keio collection, Cat# OEC4988
Escherichia coli K-12 BW25113 ΔdmsC	Keio collection, Cat# OEC4988
Escherichia coli K-12 BW25113 ΔmdtI	Keio collection, Cat# OEC4988
Escherichia coli K-12 BW25113 ΔfdoI	Keio collection, Cat# OEC4988
Escherichia coli K-12 BW25113 ΔfrdB	Keio collection, Cat# OEC4988
Escherichia coli K-12 BW25113 ΔnrfA	Keio collection, Cat# OEC4988
Escherichia coli K-12 BW25113 ΔmdtH	Keio collection, Cat# OEC4988
Escherichia coli K-12 BW25113 ΔatpA	Keio collection, Cat# OEC4988
Escherichia coli K-12 BW25113 ΔmdtM	Keio collection, Cat# OEC4988
Escherichia coli K-12 BW25113 ΔhyaC	Keio collection, Cat# OEC4988
Escherichia coli K-12 BW25113 ΔcydB	Keio collection, Cat# OEC4988
Escherichia coli K-12 BW25113 ΔcyoC	Keio collection, Cat# OEC4988
Escherichia coli K-12 BW25113 ΔnarG	Keio collection, Cat# OEC4988
Escherichia coli K-12 BW25113 ΔmdtL	Keio collection, Cat# OEC4988
Escherichia coli K-12 BW25113 ΔlacI	Keio collection, Cat# OEC4988
Escherichia coli K-12 BW25113 Δfsr	Keio collection, Cat# OEC4988
Escherichia coli K-12 BW25113 ΔnrfD	Keio collection, Cat# OEC4988
Escherichia coli K-12 BW25113 ΔnuoG	Keio collection, Cat# OEC4988
Escherichia coli K-12 BW25113 ΔfdoG	Keio collection, Cat# OEC4988
Escherichia coli K-12 BW25113 ΔatpE	Keio collection, Cat# OEC4988
Escherichia coli K-12 BW25113 ΔpoxB	Keio collection, Cat# OEC4988
Escherichia coli K-12 BW25113 ΔmdtD	Keio collection, Cat# OEC4988
Escherichia coli K-12 BW25113 ΔemrK	Keio collection, Cat# OEC4988
Escherichia coli K-12 BW25113 ΔfrdD	Keio collection, Cat# OEC4988
Escherichia coli K-12 BW25113 ΔacrE	Keio collection, Cat# OEC4988
Escherichia coli K-12 BW25113 ΔhybO	Keio collection, Cat# OEC4988
Escherichia coli K-12 BW25113 ΔmdfA	Keio collection, Cat# OEC4988
Escherichia coli K-12 BW25113 ΔputA	Keio collection, Cat# OEC4988
Escherichia coli K-12 BW25113 ΔatpF	Keio collection, Cat# OEC4988
Escherichia coli K-12 BW25113 ΔnarI	Keio collection, Cat# OEC4988
Escherichia coli K-12 BW25113 ΔhyaB	Keio collection, Cat# OEC4988
Escherichia coli K-12 BW25113 ΔatpD	Keio collection, Cat# OEC4988
Escherichia coli K-12 BW25113 ΔacrB	Keio collection, Cat# OEC4988
Escherichia coli K-12 BW25113 ΔatpG	Keio collection, Cat# OEC4988
Escherichia coli K-12 BW25113 ΔtolC	Keio collection, Cat# OEC4988
Escherichia coli K-12 BW25113 ΔacrA	Keio collection, Cat# OEC4988
Pseudomonas aeruginosa PA01	Gift from Dr. Vincent H. Tam
Klebsiella pneumoniae CXY 130	Gift from Dr. Kevin W. Garey
Acinetobacter baumannii BAA-1605	Gift from Dr. Kevin W. Garey
Bacterial Plasmids	Source or Reference
pQE-80L empty vector	Gift fromDr. Mark P. Brynildsen
pQE-80L-gfp	Gift fromDr. Mark P. Brynildsen
pUA66 empty vector	Gift fromDr. Mark P. Brynildsen
pUA66-gfp	Gift fromDr. Mark P. Brynildsen
pUA66 PrecA-gfp	Gift fromDr. Mark P. Brynildsen
pUA66 PrecN-gfp	Gift fromDr. Mark P. Brynildsen
pUA66 PsulA-gfp	Gift fromDr. Mark P. Brynildsen
pUA66 PtisB-gfp	Gift fromDr. Mark P. Brynildsen
