# Supplementary material for: Pleiotropic actions of phenothiazine drugs are detrimental to Gram-negative bacterial persister cells
Source: Commun Biol. 2022 Mar 9;5:217. doi: 10.1038/s42003-022-03172-8 (PMC8907348; doi:10.1038/s42003-022-03172-8)
Supplement: Supplementary file 5 — Supplementary Dataset 2 [file 42003_2022_3172_MOESM5_ESM.xlsx]

## Sheet: Supplementary Data 2
Supplementary Data 2: Oligonucleotides for the generation and verification of mutant strains.
Oligonucleotides to Generate Gene Deletions
Mutation	Forward Primer (5’ to 3’)	Reverse Primer (5’ to 3’)	Source
ΔrecA::KAN(R)	TATTGACTATCCGGTATTACCCGGCATGACAGGAGTAAAAGTGTAGGCTGGAGCTGCTTC	AAGGGCCGCAGATGCGACCCTTGTGTATCAAACAAGACGATTAACGGCTGACATGGGAAT	Integrated DNA Technologies, Inc.
ΔatpA::KAN(R)	GCGCCTTGCAGACGTCTTGCAGTCTTAAGGGGACTGGAGCGTGTAGGCTGGAGCTGCTTC	TCAATGCCTTGCGGCCTGCCCTAAGGCAAGCCGCCAGACGTTAACGGCTGACATGGGAAT	Integrated DNA Technologies, Inc.
ΔatpD::KAN(R)	CCGCCGCGGTTTAAACAGGTTATTTCGTAGAGGATTTAAGGTGTAGGCTGGAGCTGCTTC	AGGTGGTAAGTCATTGCCATATCACCCTCCGATTAAGGCGTTAACGGCTGACATGGGAAT	Integrated DNA Technologies, Inc.
ΔsdhA::KAN(R)	TTTACGTGATTTATG GATTCGTTGTGGTGT GGGGTGTGTGGTGTA GGCTGGAGCTGCTTC	GATAAATTGAAAACT CGAGTCTCATTTTCC TGTCTCCGCATTAAC GGCTGACATGGGAAT	Integrated DNA Technologies, Inc.
ΔsdhB::KAN(R)	CCCGCCGAAGATTCGTACTTACTAATGCGGAGACAGGAAAGTGTAGGCTGGAGCTGCTTC	GGTTGCCTGATGCGACGCTTGCGCGTCTTATCAGGCCTACGGTTTAACGGCTGACATGGGAAT	Integrated DNA Technologies, Inc.
ΔsdhC::KAN(R)	GTCCCCAGGGAATAATAAGAACAGCATGTGGGCGTTATTCGTGTAGGCTGGAGCTGCTTC	AAATCATGTACGCCATTGCGTCCTAATGCGGAGGCGTTGCTTAACGGCTGACATGGGAAT	Integrated DNA Technologies, Inc.
ΔsdhD::KAN(R)	TTATTACTGTCGTGCTTTCACTTCTCGCAGGAGTCCTCGTGTGTAGGCTGGAGCTGCTTC	CCAATCACAACTGCATCAAATTCTCTGACTGGCAATTTCATTAACGGCTGACATGGGAAT	Integrated DNA Technologies, Inc.
ΔcydX::KAN(R)	GTTCGGTCGTATCACCAAAGAAGATATTGAACGTAACACCCACTCTCTGTACTAAGTAAGGAGCTAAAAGTGTAGGCTGGAGCTGCTTC	CCATCACGAAGGAAAGCGCCCGCAGGGGGCGCTTGTCCATTACCGCATACAAAGTCGCGATAATCTTACTCATTAACGGCTGACATGGGAAT	Integrated DNA Technologies, Inc.
ΔnuoF::KAN(R)	TGACCCCGGAAGCGATCCCTGAACTGCTGGAGCGGTATAAGTGTAGGCTGGAGCTGCTTC	CCAGTTTTCTCAGTCAGAGACTGAGCGTTAATCGAAATTCGGTTAACGGCTGACATGGGAAT	Integrated DNA Technologies, Inc.
ΔnuoJ::KAN(R)	CTATCGACGTCAAGAGCCTGTTACCGTAAGGAGAGGGGCAGTGTAGGCTGGAGCTGCTTC	AATAAGATTGCCGCGAGGATCAGTCCATGTTGTAAGGGGATTAACGGCTGACATGGGAAT	Integrated DNA Technologies, Inc.
Oligonucleotides to Verify Gene Deletions
Mutation	External Forward Primer (5’ to 3’)	External Reverse Primer (5’ to 3’)	Internal Forward Primer (5’ to 3’)	Internal Reverse Primer (5’ to 3’)	Source
ΔrecA::KAN(R)	TCGTCAGGCTACTGCGTATG	GCTCTTCGTCCAGATCATCCT	CACTGGGCCAGATTGAGAAAC	GTTAGTTTCTGCTACGCCTTCG	Integrated DNA Technologies, Inc.
ΔatpA::KAN(R)	GAAAATTTCTGCTGCGATGG	GCTCTTCGTCCAGATCATCCT	CACCGAAATCAGCGAACTG	GGATTGGGTTGCTTTGAAGG	Integrated DNA Technologies, Inc.
ΔatpD::KAN(R)	CGGCAGCCTGATTAAAGAGC	GCTCTTCGTCCAGATCATCCT	CGTCGAATTCCCTCAGGATG	GCTTTTTCCACAGCTTCTTCG	Integrated DNA Technologies, Inc.
ΔsdhA::KAN(R)	CTGGAT CGGTTT CTTCGCCT	GCTCTTCGTCCAGATCATCCT	TTACCG TTGCGC TGGGTA AT	GTGAGC GAAGGT ACGGGA AA	Integrated DNA Technologies, Inc.
ΔsdhB::KAN(R)	GGATCGTGATGATGAAAACTGG	GCTCTTCGTCCAGATCATCCT	CTATAACCCGGATGTTGATGATG	TCGACTTGATATGGCCGATG	Integrated DNA Technologies, Inc.
ΔsdhC::KAN(R)	GTAACGTGTCGTTTTCGCATC	GCTCTTCGTCCAGATCATCCT	GTTAATCTGGACCTACAGACCATCC	GGACTCCTGCGAGAAGTGAAAG	Integrated DNA Technologies, Inc.
ΔsdhD::KAN(R)	GCGATTATGGGCAGCTTCTT	GCTCTTCGTCCAGATCATCCT	GACGCAATGGCGTACATGAT	CCACACCACAACGAATCCAT	Integrated DNA Technologies, Inc.
ΔcydX::KAN(R)	CCATGATGAACGCAAGTCTG	GCTCTTCGTCCAGATCATCCT	TGGTATTTCGCATGGATTCTG	GATGTCTTCTTGACCGGCTTT	Integrated DNA Technologies, Inc.
ΔnuoF::KAN(R)	GAACATCAAACCAGGGCAAAC	GCTCTTCGTCCAGATCATCCT	GTCTGCGCGATGACAAACAG	GGCGAAAAACTCTTCCAGGTTAC	Integrated DNA Technologies, Inc.
ΔnuoJ::KAN(R)	CGAAATGGGGGAATACAAGC	GCTCTTCGTCCAGATCATCCT	GATAGCCATACTTGCGACCTTG	GTGCTCCTCCGTTTTTCTTTTC	Integrated DNA Technologies, Inc.
